# Supplementary material for: Metabolomic Approach for Discrimination of Cultivation Age and Ripening Stage in Ginseng Berry Using Gas Chromatography-Mass Spectrometry
Source: Molecules. 2019 Oct 24;24(21):3837. doi: 10.3390/molecules24213837 (PMC6864821; doi:10.3390/molecules24213837)
Supplement: Supplementary file 1 [file molecules-24-03837-s001.zip]

Archive with 1 entries (1 files):
- molecules-592561-supplementary.xlsx
