# Supplementary material for: Metabolomic Approach for Discrimination of Cultivation Age and Ripening Stage in Ginseng Berry Using Gas Chromatography-Mass Spectrometry
Source: Molecules. 2019 Oct 24;24(21):3837. doi: 10.3390/molecules24213837 (PMC6864821; doi:10.3390/molecules24213837)
Supplement: Supplementary file 1 [file molecules-24-03837-s001.zip › molecules-592561-supplementary.xlsx]

## Sheet: ripening stage
Table S1. Metabolites data for the prediction model of ripening stage
Label	Lactic acid	Glycolic acid	Valine	Leucine	Isoleucine	Malonic acid	Serine	Threonine	Glyceric acid	Malic acid	Glutamic acid	Xylose	Fructose	Galactose	Palmitic acid	Tryptophan
1st	0.522814	0.149228	0.220941	0.0781717	0.312341	1.26628	0.244535	0.204817	2.10693	3.19621	0.270162	1.22607	3.79168	1.36961	0.373447	0.373483
1st	0.517986	0.148498	0.176707	0.0476916	0.28522	1.2357	0.236652	0.184512	2.09762	3.20077	0.285238	0.652121	3.26622	1.72749	0.51757	0.267437
1st	0.649381	0.182021	0.310627	0.0897528	0.410852	1.57726	0.315803	0.258136	2.46017	3.82675	0.322634	0.854364	3.80813	1.95441	0.610498	0.287075
1st	0.504024	0.135691	0.220613	0.064998	0.309158	1.24257	0.235811	0.168544	2.07774	3.21324	0.399956	0.667344	3.7526	1.6424	0.506153	0.371591
1st	0.506306	0.135614	0.186302	0.0510109	0.294282	1.26547	0.228323	0.16148	2.0555	3.14393	0.406777	1.22343	3.26499	1.43764	0.524853	0.503792
1st	0.931825	0.145362	0.395014	0.101324	0.361095	1.33619	0.250073	0.163361	1.96245	3.33732	0.449415	0.539759	2.42287	1.03629	0.525134	0.468477
1st	0.839286	0.133001	0.267213	0.0714257	0.189802	1.18755	0.115904	0.0804245	1.87877	3.22548	0.537682	0.52389	2.57731	1.05078	0.523764	0.601197
1st	0.93338	0.14862	0.359984	0.097855	0.334342	1.335	0.248153	0.147867	2.0464	3.44023	0.557688	1.01496	2.84417	1.05582	0.603729	0.648327
1st	0.852045	0.135761	0.314246	0.0716782	0.18843	1.2265	0.108287	0.077559	1.90585	3.25139	0.555032	0.528875	2.56866	1.0883	0.412934	0.588301
1st	0.827687	0.128171	0.260585	0.0573655	0.136865	1.15957	0.085103	0.0705396	1.82415	3.13514	0.55273	0.329872	2.47399	1.03988	0.537396	0.598377
2nd	0.0374427	0.147142	0.298897	0.0846806	0.308045	1.17448	0.198948	0.155945	1.74405	3.56678	0.245827	1.01382	3.33821	1.79099	0.521656	0.500236
2nd	0.0462198	0.16309	0.276632	0.0888477	0.341397	1.25001	0.226358	0.189756	1.84246	3.72316	0.142288	1.03301	3.81927	1.47675	0.372086	0.468951
2nd	0.0422647	0.149744	0.318116	0.0950686	0.326856	1.19766	0.200909	0.158066	1.79744	3.67625	0.221636	1.03687	3.91926	1.4223	0.555598	0.508278
2nd	0.0431784	0.160837	0.316269	0.102726	0.347455	1.27465	0.218108	0.164064	1.87174	3.77234	0.252081	1.08322	3.87495	1.37451	0.526543	0.537809
2nd	0.0385892	0.15134	0.404237	0.0950075	0.34382	1.22872	0.205177	0.151237	1.82989	3.66923	0.296223	1.04602	3.75813	1.48209	0.537884	0.526073
2nd	1.08326	0.141208	0.511783	0.130757	0.436124	1.41092	0.296223	0.255989	1.51165	3.46714	0.363883	1.25753	3.50922	1.35139	0.394166	0.705717
2nd	1.05463	0.135028	0.476629	0.130378	0.23096	1.38458	0.276125	0.231976	1.46753	3.36549	0.384479	1.29906	3.75986	1.27014	0.481714	0.893914
2nd	1.06126	0.136254	0.350058	0.127603	0.440497	1.36087	0.273046	0.223889	1.478	3.38393	0.376774	1.26172	3.60797	1.41959	0.201841	0.932362
2nd	1.09234	0.14294	0.295886	0.13035	0.464544	1.35931	0.294076	0.290067	1.49783	3.38567	0.229348	1.1992	3.35393	1.44171	0.51801	0.684534
2nd	1.11072	0.145819	0.361806	0.133047	0.161844	1.39648	0.310152	0.283948	1.54708	3.52553	0.323352	1.25849	3.46313	1.67829	0.400661	0.855003
3rd	1.0641	0.0705024	0.0255754	0.0459928	0.0777138	0.696875	0.0651099	0.101044	1.61471	3.16693	0.00783262	1.17081	2.52485	2.45918	0.378146	0.0340303
3rd	1.06435	0.071295	0.0284679	0.0461893	0.0906029	0.737338	0.0727541	0.111805	1.60744	3.18266	0.0418406	1.14509	2.4473	2.86845	0.289269	0.0554619
3rd	1.07643	0.0673918	0.0275758	0.0477191	0.0683939	0.705234	0.059223	0.101561	1.64471	3.20099	0.00931682	1.18714	2.48203	2.52309	0.365216	0.0316175
3rd	1.00085	0.0664532	0.025709	0.0468216	0.0309013	0.728787	0.0719078	0.108893	1.56547	3.14039	0.0152396	0.637341	2.41579	2.7085	0.436055	0.0429431
3rd	1.11911	0.0744677	0.0245371	0.0461074	0.029198	0.732289	0.0624941	0.101452	1.69252	3.25359	0.0122583	1.19125	2.53453	2.64526	0.378232	0.0359967
3rd	0.775537	0.0602618	0.0800726	0.0562222	0.0771319	0.705026	0.0849674	0.113803	0.904757	3.31944	0.0920525	0.907572	2.61403	2.39684	0.393006	0.0982149
3rd	0.813665	0.0618375	0.0772865	0.0504228	0.0827242	0.726399	0.0824605	0.112522	0.931907	3.33342	0.0786474	0.952323	4.06788	2.19212	0.384896	0.0945909
3rd	0.800641	0.0633893	0.139785	0.0570749	0.126486	0.735652	0.0855876	0.111748	0.924124	3.45431	0.124102	0.92766	2.66683	2.25926	0.433154	0.146449
3rd	0.922274	0.0691485	0.0322571	0.0495246	0.0434708	0.752842	0.0744707	0.115574	1.01726	3.63974	0.0402319	1.02894	2.86327	2.43428	0.422183	0.0656271
3rd	0.78687	0.0604836	0.0589725	0.0491845	0.0513109	0.700754	0.0836789	0.113877	0.906689	3.28921	0.0679442	0.900411	2.60473	2.49685	0.409036	0.126855
4th	0.940531	0.107401	0.0635124	0.0609394	0.132615	1.141	0.102485	0.133044	1.81412	3.74243	0.0904354	1.43702	4.43995	3.04843	0.391846	0.0711124
4th	0.937043	0.108078	0.0953185	0.0678863	0.182995	1.15574	0.106583	0.137304	1.81589	3.77615	0.122545	1.46033	4.69402	3.17186	0.421035	0.108297
4th	0.936516	0.11286	0.0726293	0.0604612	0.0826396	1.14837	0.106085	0.140337	1.78964	3.69942	0.0818743	1.4221	4.15817	3.26864	0.417108	0.0960424
4th	0.93769	0.108573	0.0842591	0.0589873	0.160534	1.1396	0.106446	0.139197	1.79737	3.75876	0.133907	1.44167	4.48576	3.20493	0.421099	0.156205
4th	0.95512	0.115069	0.0696914	0.0615229	0.138545	1.12297	0.107421	0.145595	1.81933	3.75281	0.098792	1.47161	4.01407	3.26813	0.376615	0.105587
4th	0.200061	0.113295	0.218092	0.0793134	0.197334	1.23299	0.132441	0.141903	1.33964	4.64296	0.211234	0.677114	4.22348	2.2632	0.526435	0.837129
4th	0.214281	0.122361	0.196223	0.0752106	0.206231	1.32081	0.133012	0.135438	1.40547	4.82092	0.238773	0.728579	3.65289	2.08882	0.479481	0.917073
4th	0.196196	0.114475	0.161846	0.0720667	0.120193	1.28363	0.081008	0.0762436	1.35239	4.73518	0.297735	1.03401	3.53432	1.97992	0.516564	0.815935
4th	0.200258	0.111355	0.195004	0.0762276	0.204159	1.28933	0.141918	0.160931	1.3202	4.57025	0.180608	0.635976	3.25984	2.22775	0.480012	0.653639
4th	0.193478	0.112161	0.214804	0.0811446	0.214342	1.23075	0.144718	0.151828	1.34564	4.71081	0.177103	0.686131	3.71687	2.01513	0.476779	0.819132
5th	0.376558	0.144724	0.266844	0.0979856	0.296134	1.34854	0.196531	0.179236	2.32462	5.57512	0.332395	1.3016	5.63151	2.2273	0.53279	0.731907
5th	0.385484	0.145744	0.229429	0.0980415	0.289272	1.32525	0.209106	0.210669	2.29435	5.52385	0.214945	1.17543	5.46173	2.03312	0.492749	0.584246
5th	0.342426	0.134047	0.23531	0.090562	0.270842	1.18856	0.180987	0.175309	2.08261	5.09106	0.206223	1.16929	5.40268	2.39773	0.485447	0.635484
5th	0.359125	0.138096	0.219347	0.0904866	0.284408	1.27139	0.186247	0.181324	2.09487	5.10051	0.247185	1.24524	5.74477	2.08684	0.512383	0.718786
5th	0.387685	0.154019	0.231932	0.0973012	0.281336	1.28103	0.198128	0.198526	2.22427	5.25858	0.194867	1.23255	5.9347	2.30135	0.501083	0.633034
5th	0.415632	0.10899	0.0838595	0.0601494	0.126782	0.81709	0.11202	0.123251	1.81077	4.36549	0.0362322	0.501226	3.78435	2.67845	0.469071	0.044625
5th	0.415492	0.106376	0.0817315	0.0527155	0.106844	0.812132	0.110474	0.124656	1.79452	4.36088	0.0452618	0.902451	3.99367	2.81226	0.459388	0.0495002
5th	0.442423	0.114357	0.0421569	0.0619887	0.00874107	0.807125	0.0608924	0.0931585	1.80967	4.32074	0.00173196	0.555407	4.33677	2.65709	0.472521	0.00872024
5th	0.420568	0.108126	0.0972158	0.056827	0.120953	0.828126	0.112523	0.123522	1.65084	4.44111	0.0434385	0.563547	4.00923	2.97019	0.451268	0.0521016
5th	0.450398	0.11718	0.0945959	0.0620049	0.134856	0.859872	0.118477	0.135235	1.86148	4.76529	0.0278372	0.96611	4.7553	2.59211	0.461892	0.0592823

## Sheet: cultivation age   
Table S2. Metabolites data for the prediction model of cultivation age
Label	Lactic acid	Glycolic acid	Valine	Leucine	Isoleucine	Malonic acid	Serine	Threonine	Glyceric acid	Malic acid	Glutamic acid	Xylose	Fructose	Galactose	Palmitic acid	Tryptophan
3Y	0.522814	0.149228	0.220941	0.0781717	0.312341	1.26628	0.244535	0.204817	2.10693	3.19621	0.270162	1.22607	3.79168	1.36961	0.373447	0.373483
3Y	0.517986	0.148498	0.176707	0.0476916	0.28522	1.2357	0.236652	0.184512	2.09762	3.20077	0.285238	0.652121	3.26622	1.72749	0.51757	0.267437
3Y	0.649381	0.182021	0.310627	0.0897528	0.410852	1.57726	0.315803	0.258136	2.46017	3.82675	0.322634	0.854364	3.80813	1.95441	0.610498	0.287075
3Y	0.504024	0.135691	0.220613	0.064998	0.309158	1.24257	0.235811	0.168544	2.07774	3.21324	0.399956	0.667344	3.7526	1.6424	0.506153	0.371591
3Y	0.506306	0.135614	0.186302	0.0510109	0.294282	1.26547	0.228323	0.16148	2.0555	3.14393	0.406777	1.22343	3.26499	1.43764	0.524853	0.503792
3Y	0.0374427	0.147142	0.298897	0.0846806	0.308045	1.17448	0.198948	0.155945	1.74405	3.56678	0.245827	1.01382	3.33821	1.79099	0.521656	0.500236
3Y	0.0462198	0.16309	0.276632	0.0888477	0.341397	1.25001	0.226358	0.189756	1.84246	3.72316	0.142288	1.03301	3.81927	1.47675	0.372086	0.468951
3Y	0.0422647	0.149744	0.318116	0.0950686	0.326856	1.19766	0.200909	0.158066	1.79744	3.67625	0.221636	1.03687	3.91926	1.4223	0.555598	0.508278
3Y	0.0431784	0.160837	0.316269	0.102726	0.347455	1.27465	0.218108	0.164064	1.87174	3.77234	0.252081	1.08322	3.87495	1.37451	0.526543	0.537809
3Y	0.0385892	0.15134	0.404237	0.0950075	0.34382	1.22872	0.205177	0.151237	1.82989	3.66923	0.296223	1.04602	3.75813	1.48209	0.537884	0.526073
3Y	1.0641	0.0705024	0.0255754	0.0459928	0.0777138	0.696875	0.0651099	0.101044	1.61471	3.16693	0.00783262	1.17081	2.52485	2.45918	0.378146	0.0340303
3Y	1.06435	0.071295	0.0284679	0.0461893	0.0906029	0.737338	0.0727541	0.111805	1.60744	3.18266	0.0418406	1.14509	2.4473	2.86845	0.289269	0.0554619
3Y	1.07643	0.0673918	0.0275758	0.0477191	0.0683939	0.705234	0.059223	0.101561	1.64471	3.20099	0.00931682	1.18714	2.48203	2.52309	0.365216	0.0316175
3Y	1.00085	0.0664532	0.025709	0.0468216	0.0309013	0.728787	0.0719078	0.108893	1.56547	3.14039	0.0152396	0.637341	2.41579	2.7085	0.436055	0.0429431
3Y	1.11911	0.0744677	0.0245371	0.0461074	0.029198	0.732289	0.0624941	0.101452	1.69252	3.25359	0.0122583	1.19125	2.53453	2.64526	0.378232	0.0359967
3Y	0.940531	0.107401	0.0635124	0.0609394	0.132615	1.141	0.102485	0.133044	1.81412	3.74243	0.0904354	1.43702	4.43995	3.04843	0.391846	0.0711124
3Y	0.937043	0.108078	0.0953185	0.0678863	0.182995	1.15574	0.106583	0.137304	1.81589	3.77615	0.122545	1.46033	4.69402	3.17186	0.421035	0.108297
3Y	0.936516	0.11286	0.0726293	0.0604612	0.0826396	1.14837	0.106085	0.140337	1.78964	3.69942	0.0818743	1.4221	4.15817	3.26864	0.417108	0.0960424
3Y	0.93769	0.108573	0.0842591	0.0589873	0.160534	1.1396	0.106446	0.139197	1.79737	3.75876	0.133907	1.44167	4.48576	3.20493	0.421099	0.156205
3Y	0.95512	0.115069	0.0696914	0.0615229	0.138545	1.12297	0.107421	0.145595	1.81933	3.75281	0.098792	1.47161	4.01407	3.26813	0.376615	0.105587
3Y	0.376558	0.144724	0.266844	0.0979856	0.296134	1.34854	0.196531	0.179236	2.32462	5.57512	0.332395	1.3016	5.63151	2.2273	0.53279	0.731907
3Y	0.385484	0.145744	0.229429	0.0980415	0.289272	1.32525	0.209106	0.210669	2.29435	5.52385	0.214945	1.17543	5.46173	2.03312	0.492749	0.584246
3Y	0.342426	0.134047	0.23531	0.090562	0.270842	1.18856	0.180987	0.175309	2.08261	5.09106	0.206223	1.16929	5.40268	2.39773	0.485447	0.635484
3Y	0.359125	0.138096	0.219347	0.0904866	0.284408	1.27139	0.186247	0.181324	2.09487	5.10051	0.247185	1.24524	5.74477	2.08684	0.512383	0.718786
3Y	0.387685	0.154019	0.231932	0.0973012	0.281336	1.28103	0.198128	0.198526	2.22427	5.25858	0.194867	1.23255	5.9347	2.30135	0.501083	0.633034
4Y	0.931825	0.145362	0.395014	0.101324	0.361095	1.33619	0.250073	0.163361	1.96245	3.33732	0.449415	0.539759	2.42287	1.03629	0.525134	0.468477
4Y	0.839286	0.133001	0.267213	0.0714257	0.189802	1.18755	0.115904	0.0804245	1.87877	3.22548	0.537682	0.52389	2.57731	1.05078	0.523764	0.601197
4Y	0.93338	0.14862	0.359984	0.097855	0.334342	1.335	0.248153	0.147867	2.0464	3.44023	0.557688	1.01496	2.84417	1.05582	0.603729	0.648327
4Y	0.852045	0.135761	0.314246	0.0716782	0.18843	1.2265	0.108287	0.077559	1.90585	3.25139	0.555032	0.528875	2.56866	1.0883	0.412934	0.588301
4Y	0.827687	0.128171	0.260585	0.0573655	0.136865	1.15957	0.085103	0.0705396	1.82415	3.13514	0.55273	0.329872	2.47399	1.03988	0.537396	0.598377
4Y	1.08326	0.141208	0.511783	0.130757	0.436124	1.41092	0.296223	0.255989	1.51165	3.46714	0.363883	1.25753	3.50922	1.35139	0.394166	0.705717
4Y	1.05463	0.135028	0.476629	0.130378	0.23096	1.38458	0.276125	0.231976	1.46753	3.36549	0.384479	1.29906	3.75986	1.27014	0.481714	0.893914
4Y	1.06126	0.136254	0.350058	0.127603	0.440497	1.36087	0.273046	0.223889	1.478	3.38393	0.376774	1.26172	3.60797	1.41959	0.201841	0.932362
4Y	1.09234	0.14294	0.295886	0.13035	0.464544	1.35931	0.294076	0.290067	1.49783	3.38567	0.229348	1.1992	3.35393	1.44171	0.51801	0.684534
4Y	1.11072	0.145819	0.361806	0.133047	0.161844	1.39648	0.310152	0.283948	1.54708	3.52553	0.323352	1.25849	3.46313	1.67829	0.400661	0.855003
4Y	0.775537	0.0602618	0.0800726	0.0562222	0.0771319	0.705026	0.0849674	0.113803	0.904757	3.31944	0.0920525	0.907572	2.61403	2.39684	0.393006	0.0982149
4Y	0.813665	0.0618375	0.0772865	0.0504228	0.0827242	0.726399	0.0824605	0.112522	0.931907	3.33342	0.0786474	0.952323	4.06788	2.19212	0.384896	0.0945909
4Y	0.800641	0.0633893	0.139785	0.0570749	0.126486	0.735652	0.0855876	0.111748	0.924124	3.45431	0.124102	0.92766	2.66683	2.25926	0.433154	0.146449
4Y	0.922274	0.0691485	0.0322571	0.0495246	0.0434708	0.752842	0.0744707	0.115574	1.01726	3.63974	0.0402319	1.02894	2.86327	2.43428	0.422183	0.0656271
4Y	0.78687	0.0604836	0.0589725	0.0491845	0.0513109	0.700754	0.0836789	0.113877	0.906689	3.28921	0.0679442	0.900411	2.60473	2.49685	0.409036	0.126855
4Y	0.200061	0.113295	0.218092	0.0793134	0.197334	1.23299	0.132441	0.141903	1.33964	4.64296	0.211234	0.677114	4.22348	2.2632	0.526435	0.837129
4Y	0.214281	0.122361	0.196223	0.0752106	0.206231	1.32081	0.133012	0.135438	1.40547	4.82092	0.238773	0.728579	3.65289	2.08882	0.479481	0.917073
4Y	0.196196	0.114475	0.161846	0.0720667	0.120193	1.28363	0.081008	0.0762436	1.35239	4.73518	0.297735	1.03401	3.53432	1.97992	0.516564	0.815935
4Y	0.200258	0.111355	0.195004	0.0762276	0.204159	1.28933	0.141918	0.160931	1.3202	4.57025	0.180608	0.635976	3.25984	2.22775	0.480012	0.653639
4Y	0.193478	0.112161	0.214804	0.0811446	0.214342	1.23075	0.144718	0.151828	1.34564	4.71081	0.177103	0.686131	3.71687	2.01513	0.476779	0.819132
4Y	0.415632	0.10899	0.0838595	0.0601494	0.126782	0.81709	0.11202	0.123251	1.81077	4.36549	0.0362322	0.501226	3.78435	2.67845	0.469071	0.044625
4Y	0.415492	0.106376	0.0817315	0.0527155	0.106844	0.812132	0.110474	0.124656	1.79452	4.36088	0.0452618	0.902451	3.99367	2.81226	0.459388	0.0495002
4Y	0.442423	0.114357	0.0421569	0.0619887	0.00874107	0.807125	0.0608924	0.0931585	1.80967	4.32074	0.00173196	0.555407	4.33677	2.65709	0.472521	0.00872024
4Y	0.420568	0.108126	0.0972158	0.056827	0.120953	0.828126	0.112523	0.123522	1.65084	4.44111	0.0434385	0.563547	4.00923	2.97019	0.451268	0.0521016
4Y	0.450398	0.11718	0.0945959	0.0620049	0.134856	0.859872	0.118477	0.135235	1.86148	4.76529	0.0278372	0.96611	4.7553	2.59211	0.461892	0.0592823
